# Supplementary material for: Preparation and Characterization of a Novel Morphosis of Dextran and Its Derivatization with Polyethyleneimine
Source: Molecules. 2023 Oct 21;28(20):7210. doi: 10.3390/molecules28207210 (PMC10609354; doi:10.3390/molecules28207210)
Supplement: Supplementary file 1 [file molecules-28-07210-s001.zip]

Archive with 1 entries (1 files):
- molecules-2615819-supplementary.pdf
